# Supplementary material for: Mutational Landscape of Gastric Adenocarcinoma of the Fundic Gland Type Revealed by Whole Genome Sequencing
Source: Cancer Med. 2024 Oct 9;13(19):e70290. doi: 10.1002/cam4.70290 (PMC11462592; doi:10.1002/cam4.70290)
Supplement: Supplementary file 6 — Table S1. ICGC samples included in this study. [file CAM4-13-e70290-s009.txt]

Supplementary Table 1. ICGC samples included in this study
Donor ID_CN	Donor ID_JP	Donor ID_TCGA
DO228581	DO233652	DO51761
DO228542	DO233882	DO47769
DO228627	DO233737	DO38404
DO228732	DO233944	DO38192
DO225448	DO233888	DO38328
DO228618	DO233634	DO47867
DO228676	DO233855	DO38887
DO228750	DO233898	DO51783
DO228787	DO233869	DO48009
DO228583	DO233156	DO38427
DO228771	DO233903	DO47767
DO228536	DO233885	DO38723
DO228551	DO233272	DO38376
DO228614	DO233245	DO47829
DO228515	DO233884	DO48032
DO228769	DO233823	DO47849
DO228602	DO233764	DO38336
DO228776	DO233935	DO48016
DO228761	DO233259	DO47819
DO228572	DO233732	DO38711
DO228648	DO233766	DO47973
DO228649	DO233088	DO38288
DO228538	DO233941	DO50118
DO228554	DO233760	DO48547
DO228795	DO233731	DO51774
DO228641	DO233867	DO38487
DO228533	DO233207	DO38380
DO228638	DO233089	DO38707
DO228756	DO233270	DO38495
DO228611	DO233624	DO38619
DO228494	DO233804	DO48020
DO228575	DO233791	DO50127
DO228740	DO233913	DO51785
DO228491	DO233205	DO38715
DO228621	DO233865	DO51776
DO228799	DO233864	DO38727
DO228693	DO233210	DO38214
DO218031	DO233767	DO47873
DO228805	DO233109	DO38599
DO228607	DO233254	DO38483
DO228783	DO233693	DO47757
DO228591	DO233748	DO51795
DO228679	DO233267	DO47837
DO228612	DO233871	DO47813
DO228473	DO233168	DO47833
DO228631	DO233942	DO47869
DO228610	DO233854	DO38823
DO228544	DO233261	DO38683
DO228615	DO233784	DO38567
DO228752	DO233697	DO38499
DO228798	DO233203	DO38551
DO228507	DO233782	DO38202
DO228643	DO233115	DO38743
DO228803	DO233908	DO47717
DO228690	DO233276	DO47981
DO228661	DO233154	DO38795
DO228580	DO233641	DO38217
DO228700	DO233709	DO47925
DO218242	DO233179	DO47745
DO228500	DO233747	DO38201
DO228712	DO233146	DO47777
DO228656	DO233918	DO47827
DO218694	DO233262	DO47903
DO222286	DO233281	DO222342
DO228528	DO233260	DO47743
DO228571	DO233686	DO222392
DO228476	DO233906	DO51773
DO222275	DO233780	DO51766
DO228791	DO233828	DO38195
DO228579	DO233103	DO47789
DO228482	DO233235	DO51784
DO225446	DO233951	DO38443
DO228801	DO233642	DO38232
DO228629	DO233840	DO51759
DO228545	DO233145	DO38663
DO228535	DO233284	DO47721
DO228685	DO233703	DO50142
DO228530	DO233900	DO47811
DO228671	DO233251	DO51749
DO228480	DO233746	DO222328
DO228549	DO233819	DO51778
DO228707	DO233897	DO38627
DO228557	DO233688	DO48044
DO218487	DO233777	DO38467
DO228563	DO233271	DO38815
DO228594	DO233273	DO47733
DO228727	DO233288	DO38332
DO228513	DO233170	DO51738
DO228788	DO233718	DO38563
DO228598	DO233749	DO47753
	DO233947	DO38883
	DO233937	DO38360
	DO233118	DO38547
	DO233653	DO38491
	DO233792	DO47823
	DO233101	DO38507
	DO233081	DO38296
	DO233140	DO47765
	DO233722	DO222372
	DO233211	DO38607
	DO233814	DO51762
	DO233202	DO51740
	DO233099	DO47723
	DO233090	DO47741
	DO233258	DO50132
	DO233797	DO222329
	DO233876	DO47877
	DO233206	DO222352
	DO233226	DO47727
	DO233193	DO38308
	DO233689	DO38241
	DO233671	DO50119
	DO233213	DO47739
	DO233097	DO38423
	DO233708	DO222381
	DO233917	DO222356
	DO233920	DO38555
	DO233712	DO38475
	DO233706	DO47781
	DO233926	DO50131
	DO233160	DO47761
	DO233650	DO51747
	DO233930	DO47907
	DO233820	DO38205
	DO233705	DO47912
	DO233106	DO38803
	DO233762	DO38635
	DO233858	DO48005
	DO233772	DO51790
	DO233067	DO51763
	DO233126	DO47773
	DO233759	DO47889
	DO233728	DO38211
	DO233169	DO38891
	DO233240	DO38591
	DO233636	DO38695
	DO233064	DO38463
	DO233072	DO51751
	DO233783	DO38543
	DO233726	DO47989
	DO233290	DO38867
	DO233925	DO222349
	DO233687	DO47801
	DO233694	DO47785
	DO233248	DO38651
	DO233189	DO47735
	DO233107	DO38839
	DO233215	DO38300
	DO233158	DO47861
	DO233151	DO38659
	DO233866	DO47719
	DO233177	DO38320
	DO233833	DO47825
	DO233729	DO38431
	DO233893	DO47791
	DO233679	DO38259
	DO233136	DO222340
	DO233223	DO38511
	DO233121	DO50116
	DO233936	DO38675
	DO233230	DO222332
	DO233617	DO51741
	DO233946	DO51799
	DO233905	DO38875
	DO233916	DO38783
	DO233750	DO38348
	DO233111	DO38324
	DO233119	DO51794
	DO233238	DO47944
	DO233818	DO47805
	DO233873	DO47893
	DO233091	DO38344
	DO233163	DO47875
	DO233618	DO50140
	DO233628	DO222326
	DO233137	DO51742
	DO233663	DO47787
	DO233114	DO47965
	DO233843	DO47831
	DO233244	DO222378
	DO233283	DO38262
	DO233227	DO51787
	DO233736	DO47911
	DO233952	DO38412
	DO233218	DO47839
	DO233280	DO38396
	DO233291	DO38595
	DO233249	DO51770
	DO233167	DO50123
	DO233166	DO47845
	DO233144	DO38843
	DO233030	DO51802
	DO233135	DO38571
	DO233621	DO50143
	DO233807	DO51752
	DO233079	DO38603
	DO233670	DO38799
	DO233793	DO47885
	DO233116	DO38280
	DO233123	DO47797
	DO233195	DO38400
	DO233214	DO51792
	DO233220	DO38419
	DO233702	DO38679
	DO233835	DO47783
	DO233685	DO51737
	DO233779	DO47779
	DO233252	DO51801
	DO233076	DO50141
	DO233837	DO38272
	DO233878	DO47915
	DO233798	DO51767
	DO233208	DO38767
	DO233105	DO50120
	DO233002	DO51769
	DO233020	DO222366
	DO233751	DO47817
	DO233692	DO50117
	DO233899	DO222346
	DO233287	DO47795
	DO233253	DO51758
	DO233698	DO38523
	DO233682	DO51781
	DO233161	DO51777
	DO233191	DO222339
	DO233150	DO222351
	DO233171	DO38759
	DO233124	DO38631
	DO233246	DO38855
	DO233704	DO51739
	DO233769	DO51796
	DO233108	DO47933
	DO233842	DO47821
	DO233268	DO47855
	DO233035	DO38312
	DO233781	DO222327
	DO233096	DO38189
	DO233921	DO48012
	DO233816	DO48040
	DO233730	DO222347
	DO233016	DO51745
	DO233093	DO48036
	DO233620	DO38276
	DO233239	DO38183
	DO233069	DO222348
	DO233691	DO51764
	DO233282	DO47985
	DO233613	DO50145
	DO233910	DO222337
	DO233672	DO38250
	DO233278	DO38200
	DO233264	DO47807
	DO233872	DO47771
	DO233700	DO47957
	DO233674	DO47729
	DO233715	DO51786
	DO233257	DO222334
	DO233940	DO51743
	DO233190	DO38455
	DO233277	DO38847
	DO233133	DO47879
	DO233221	DO51736
	DO233696	DO50136
	DO233649	DO47871
	DO233724	DO222361
	DO233863	DO51735
	DO233228	DO47775
	DO233192	DO222387
	DO233159	DO38368
	DO233939	DO51750
	DO233765	DO50129
	DO233909	DO38559
	DO233224	DO38268
	DO233928	DO38479
	DO233654	DO38691
	DO233892	DO38655
	DO233723	DO51771
	DO233060	DO38408
	DO233874	DO222335
	DO233232	DO38703
	DO233733	DO51757
	DO233647	DO38193
	DO233745	DO38527
	DO233082	DO51746
	DO233614	DO38779
	DO233727	DO38835
	DO233209	DO38531
	DO233808	DO38439
	DO233752	DO38731
	DO233811	DO38208
	DO233095	DO47847
	DO233661	DO222398
	DO233200	DO51744
	DO233644	DO47921
	DO233740	DO38751
	DO233098	DO51779
	DO233862	DO47853
	DO233147	DO51780
	DO233919	DO47859
	DO233132	DO38185
	DO233236	DO50126
	DO233923	DO38807
	DO233153	DO38519
	DO233646	DO47793
	DO233201	DO47725
	DO233850	DO38316
	DO233776	DO47841
	DO233008	DO38244
	DO233901	DO51748
	DO233198	DO51768
	DO233152	DO38340
	DO233902	DO38265
	DO233719	DO48001
	DO233625	DO222370
	DO233830	DO38535
	DO233104	DO47865
	DO233194	DO38623
	DO233122	DO38352
	DO233805	DO222336
	DO233853	DO51755
	DO233143	DO222331
	DO233199	DO47751
	DO233173	DO222344
	DO233889	DO51800
	DO233266	DO47997
	DO233616	DO38226
	DO233125	DO222401
	DO233821	DO47803
	DO233222	DO47747
	DO233938	DO38671
	DO233852	DO38747
	DO233234	DO50134
	DO233139	DO48024
	DO233178	DO38827
	DO233102	DO38292
	DO233612	DO222375
	DO233128	DO47763
	DO233676	DO38831
	DO233274	DO38539
	DO233924	DO47919
	DO233130	DO47815
	DO233668	DO38364
	DO233058	DO47901
	DO233690	DO50121
	DO233265	DO38615
	DO233155	DO38819
	DO233233	DO222343
	DO233615	DO47759
	DO233881	DO38583
	DO233622	DO50133
	DO233110	DO38739
	DO233184	DO47737
	DO233817	DO38235
	DO233087	DO222341
	DO233851	DO47843
	DO233165	DO48612
	DO233761	DO38667
	DO233757	DO50128
	DO233286	DO38791
	DO233175	DO222385
	DO233138	DO38471
	DO233787	DO38190
	DO233120	DO222369
	DO233196	DO51753
	DO233665	DO38191
	DO233204	DO38415
	DO233773	DO51798
	DO233658	DO47851
	DO233870	DO47809
	DO233713	DO222333
	DO233770	DO38643
	DO233887	DO47929
	DO233219	DO38879
	DO233841	DO47835
	DO233073	DO47953
	DO233212	DO38459
	DO233666	DO47977
	DO233134	DO38199
	DO233113	DO47897
	DO233269	DO222330
	DO233945	DO50130
	DO233778	DO38372
	DO233255	DO51797
	DO233162	DO51772
	DO233868	DO47863
	DO233141	DO47969
	DO233112	DO38384
	DO233183	DO38575
	DO233084	DO50125
	DO233734	DO47749
	DO233640	DO47755
	DO233629	DO47940
	DO233038	DO222393
	DO233662	DO38238
	DO233802	DO47937
	DO233148	DO38871
	DO233701	DO38811
	DO233680	DO38388
	DO233848	DO38253
	DO233182	DO38719
	DO233028	DO50144
	DO233894	DO38579
	DO233651	DO38356
	DO233279	DO222350
	DO233836	DO47993
	DO233157	DO38775
	DO233216	DO48514
	DO233806	DO50122
	DO233086	DO51791
	DO233895	DO51788
	DO233229	DO38735
	DO233041	DO47857
	DO233768	DO38186
	DO233824	DO50124
	DO233131	DO50139
	DO233142	DO38247
	DO233790	DO38229
	DO233619	DO38187
	DO233875	DO38447
	DO233844	DO38611
	DO233034	DO38194
	DO233707	DO38851
	DO233243	DO50115
	DO233242	DO38515
	DO233739	DO47731
	DO233275	DO47950
	DO233879	DO48028
	DO233758	DO38393
	DO233241	DO47961
	DO233725	DO38647
	DO233813	DO51775
	DO233018	DO38220
	DO233877	DO47799
	DO233950	DO50138
	DO233699	DO38763
	DO233831	DO47882
	DO233188	DO50135
	DO233934	DO50137
	DO233085
	DO233716
	DO233127
	DO233247
	DO233720
	DO233847
	DO233896
	DO233055
	DO233695
	DO233174
	DO233129
	DO233827
	DO233927
	DO233721
	DO233011
	DO233796
	DO233623
	DO233832
	DO233849
	DO233237
	DO233932
	DO233673
	DO233164
	DO233077
	DO233914
	DO233838
	DO233005
	DO233859
	DO233929
	DO233904
	DO233948
	DO233231
	DO233857
	DO233915
	DO233176
	DO233800
	DO233754
	DO233049
	DO233943
	DO233911
	DO233717
	DO233756
	DO233667
	DO233880
	DO233638
	DO233657
	DO233044
	DO233775
	DO233645
	DO233080
	DO233263
	DO233078
	DO233933
	DO233912
	DO233025
	DO233648
	DO233180
	DO233810
	DO233839
	DO233655
	DO233074
	DO233829
	DO233738
	DO233711
	DO233289
	DO233845
	DO233846
	DO233675
	DO233630
	DO233678
	DO233250
	DO233225
	DO233786
	DO233000
	DO233631
	DO233949
	DO233100
	DO233856
	DO233735
	DO233197
	DO233117
	DO233285
	DO233187
	DO233149
	DO233639
	DO233185
	DO233633
	DO233092
	DO233834
	DO233743
	DO233172
	DO233181
	DO233922
	DO233094
	DO233742
	DO233075
	DO233861
	DO233822
	DO233626
	DO233677
	DO233741
	DO233801
	DO233052
	DO233256
	DO233643
	DO233890
	DO233825
	DO233799
	DO233907
	DO233681
	DO233815
	DO233659
	DO233217
	DO233627
	DO233083
	DO233744
	DO233637
	DO233774
	DO233886
	DO233632
	DO233789
	DO233809
	DO233710
	DO233794
	DO233826
	DO233664
	DO233812
	DO233683
	DO233891
	DO233785
	DO233771
	DO233635
	DO233669
	DO233763
	DO233931
	DO233656
	DO233660
	DO233795
	DO233714
	DO233753
	DO233788
	DO233755
	DO233883
	DO233186
	DO233803
	DO233860
