# Supplementary material for: Mutational Landscape of Gastric Adenocarcinoma of the Fundic Gland Type Revealed by Whole Genome Sequencing
Source: Cancer Med. 2024 Oct 9;13(19):e70290. doi: 10.1002/cam4.70290 (PMC11462592; doi:10.1002/cam4.70290)
Supplement: Supplementary file 7 — Table S2. GA‐FG patients’ clinical information. [file CAM4-13-e70290-s005.txt]

Supplementary Table 2. GA-FG patients' clinical information											
Sample	Patient ID	Gender	Age	Smoking	Drinking	H. pylori	Lesion site	Paris classification	lymphatic metastasis	Three-year survival rate	Recurrence interval
1	GA9908	F	81	N	N	unknown	Corpus	0-IIa	N	Y	N
2	GA6457	F	54	N	N	Negative	"Corpus, Fundus"	"
0-IIa+IIb"	N	Y	N
3	GA7664	M	62	N	N	unknown	"Corpus, Fundus"	0-IIa	N	Y	4 Months
4	GA8765	F	53	N	N	Positive	Fundus	0-IIa	N	Y	N
5	GA4780	M	40	N	N	unknown	Fundus	0-IIc	N	Y	N
6	GA3013	M	65	N	N	Positive	Corpus	"
0-IIa+IIc"	N	Y	N
7	GA9495	M	64	N	N	Negative	cardia	0-IIa	N	Y	N
8	GA9408	F	38	N	N	Negative	Fundus	0-IIa	N	Y	N
9	GA2058	M	71	N	N	Negative	"Corpus, Fundus"	0-IIa	N	Y	N
10	GA1550	F	64	N	N	Negative	"Corpus, Fundus"	0-IIa	N	Y	N
11	GA1415	M	61	Y	N	unknown	Fundus	0-IIa	N	Y	N
12	GA2699	F	61	N	N	Negative	Fundus	0-IIa	N	Y	N
13	GA0408	M	49	N	N	Negative	Corpus	"
0-IIa+IIc"	N	Y	N
14	GA2057	F	39	N	N	unknown	Fundus	0-IIa	N	Y	N
15	GA4270	F	67	N	N	unknown	Corpus	0-IIa	N	Y	N
16	GA7762	F	80	N	N	unknown	Fundus	0-IIa	N	Y	N
17	GA8789	F	71	N	N	unknown	Fundus	0-IIa	N	Y	N
18	GA9218	M	41	N	N	Negative	Corpus	0-IIa	N	Y	N
19	GA3686	F	61	N	N	Negative	cardia	0-IIa	N	Y	N
20	GA3657	M	79	N	N	Positive	"Corpus, Angle"	"
0-IIa+IIc"	N	Y	6 Months
21	GA1175	M	56	N	N	Negative	Fundus	0-IIa	N	Y	24 Months
