# Supplementary material for: Mutational Landscape of Gastric Adenocarcinoma of the Fundic Gland Type Revealed by Whole Genome Sequencing
Source: Cancer Med. 2024 Oct 9;13(19):e70290. doi: 10.1002/cam4.70290 (PMC11462592; doi:10.1002/cam4.70290)
Supplement: Supplementary file 8 — Table S3. Summary of whole‐genome sequencing statistics for the GA‐FG cohort. [file CAM4-13-e70290-s004.txt]

Supplementary Table 3. Summary of whole-genome sequencing statistics for the GA-FG cohort.
Patient ID	Tissue type	Depth	Mapping Ratio (%)	UniqMapping Ratio (%)	Duplication Rate (%)	Cov10X (%)	Cov20X (%)	Cov30X (%)
GA9908	T	29	68.53	68.53	11.82	87.27	64.65	35.54
GA9908	C	27	80.58	80.58	9.03	86.76	54.2	24.76
GA6457	T	21	79.06	79.06	10.24	86.41	48.14	16.04
GA6457	C	45	61.31	61.31	13.31	92.66	85.08	66.04
GA7664	T	43	59.7	59.7	16.03	91.53	81.7	63.5
GA7664	C	31	60.2	60.2	12.4	89.54	66.74	36.29
GA8765	T	22	94.61	94.61	20.53	85.47	46.99	18.07
GA8765	C	24	97.75	97.75	16.5	89.26	61.24	22.68
GA4780	T	30	89.83	89.83	32.71	91.15	73.23	39.79
GA4780	C	24	98.28	98.28	19.12	85.66	57.14	25.76
GA3013	T	29	92.27	92.27	8.64	89.99	72.84	43.31
GA3013	C	30	82.13	82.13	15.68	85.54	53.69	26.9
GA9495	T	31	95.07	95.07	4.7	90.68	76.82	50.23
GA9495	C	25	91.26	91.26	9.18	87.51	63.15	32.43
GA9408	C	29	99.12	99.12	7.08	90.85	76.92	44.37
GA9408	T	26	99.4	99.4	9.43	89.17	70.52	36.58
GA2058	C	28	99.67	99.67	6.54	88.65	68.98	42.9
GA2058	T	27	99.74	99.74	9.01	89.05	71.2	39.4
GA1550	T	27	99.3	99.3	8.66	87.24	68.5	39.66
GA1550	C	27	99.28	99.28	6.17	88.62	71	39.89
GA1415	T	26	91.57	91.57	9.45	88.29	59.28	28.65
GA1415	C	25	85.37	85.37	8.51	89.49	62.38	26.73
GA2699	T	26	98.98	98.98	10.57	86.64	66.42	37.09
GA2699	C	27	98.99	98.99	8.6	87.38	68.65	39.35
GA0408	T	26	99.52	99.52	9.41	87.5	66.74	36.94
GA0408	C	28	99.48	99.48	6.15	88.69	71.37	44.63
GA2057	T	27	99.79	99.79	8.07	88.58	71.37	40.26
GA2057	C	31	99.8	99.8	9.32	89.54	77.36	52.84
GA4270	T	28	99.51	99.51	6.09	89.9	73.6	41.28
GA4270	C	28	99.49	99.49	5.81	90.18	74.98	43.14
GA7762	T	28	99.32	99.32	7.27	90.57	72.8	39.28
GA7762	C	34	99.27	99.27	13.63	91.22	82.41	58.09
GA8789	T	37	99.44	99.44	14.45	91.47	84.85	66
GA8789	C	25	99.45	99.45	13.16	88.73	64.86	28.91
GA9218	T	32	99.86	99.86	10.1	89.95	76.68	54.74
GA9218	C	28	99.86	99.86	5.17	89.83	74.6	45.02
GA3686	T	28	93.53	93.53	4.64	88.66	69.73	41.8
GA3686	C	30	98.6	98.6	5.03	90.43	78.67	51.51
GA3657	T	30	94.05	94.05	4.88	89.77	75	49.62
GA3657	C	27	95.97	95.97	5.03	90.41	73.43	40.31
GA1175	T	25	96.92	96.92	4	86.49	62.35	32.44
GA1175	C	34	98.06	98.06	3.75	90.56	78.32	58.97
