# Supplementary material for: Mutational Landscape of Gastric Adenocarcinoma of the Fundic Gland Type Revealed by Whole Genome Sequencing
Source: Cancer Med. 2024 Oct 9;13(19):e70290. doi: 10.1002/cam4.70290 (PMC11462592; doi:10.1002/cam4.70290)
Supplement: Supplementary file 9 — Table S4. Detailed information of whole‐genome sequencing for the GA‐FG cohort. [file CAM4-13-e70290-s007.txt]

Supplementary Table 4. Detailed information of whole-genome sequencing for the GA-FG cohort.
Patient ID	Tissue type	Raw Reads	Raw Bases(Gb)	Clean Reads	Clean Bases(Gb)	Effective Rate(%)	Read Length(bp)	Q20(%)	Q30(%)	GC(%)	Duplication Rate(%)
GA9908	T	898142298	134.72	894284294	127.26	94.46	142	95.93	88.52	40.56	9.08
GA9908	C	725364148	108.8	722798730	104.5	96.04	144	96.16	89.28	40.91	4.99
GA6457	T	628052822	94.21	627833134	91.48	97.1	145	95.89	89.09	44.75	6.33
GA6457	C	1762507604	264.38	1758334722	251.11	94.98	142	96.19	89.45	46.27	8.59
GA7664	T	1848416648	277.26	1844215664	260.94	94.11	141	95.77	88.55	45.53	10.34
GA7664	C	1284750932	192.71	1282006140	183.7	95.32	143	95.64	88.18	47.55	7.87
GA8765	T	619485528	92.92	619355698	89.47	96.28	144	96.87	91.1	41.89	14.9
GA8765	C	615966008	92.39	615851136	90.48	97.93	147	96.91	90.94	42.25	12.08
GA4780	T	1054342890	158.15	1053472920	151.27	95.65	143	96.37	90.1	42.55	26.26
GA4780	C	620565566	93.08	620414114	91.35	98.14	147	96.65	90.22	41.07	14.02
GA3013	T	701873468	105.28	701666026	102.83	97.68	146	96.33	90.02	40.66	6.36
GA3013	C	859250340	128.89	858522140	124.37	96.5	145	94.67	86.4	41	10.21
GA9495	T	702954742	105.44	702707142	103.14	97.81	146	97.24	92.13	40.8	3.07
GA9495	C	609195028	91.38	608955130	89.07	97.47	146	96.1	89.29	39.59	6.48
GA9408	C	649355176	97.4	649163906	96.21	98.78	148	97.06	91.2	41.57	5.19
GA9408	T	612288436	91.84	611913252	90.67	98.72	148	96.69	90.61	41.96	7.77
GA2058	C	627416146	94.11	627157126	93.21	99.04	148	97.23	91.52	39.8	5.09
GA2058	T	613011154	91.95	612595006	90.87	98.82	148	96.62	90.29	40.98	7.39
GA1550	T	609850904	91.48	609504316	90.43	98.85	148	96.57	90	41.44	7.39
GA1550	C	598011424	89.7	597824014	88.74	98.92	148	97.25	91.67	41.96	5.01
GA1415	T	642114962	96.32	641928954	92.41	95.94	144	96.76	91.17	43.11	6.28
GA1415	C	637236864	95.59	636992582	91.65	95.88	144	95.95	89.19	41.67	5.43
GA2699	T	615555788	92.33	615171826	90.58	98.1	147	96.95	91.23	42.14	8.97
GA2699	C	615653138	92.35	615225838	91.04	98.59	148	96.89	91.18	42.31	7.35
GA0408	T	599906426	89.99	599780690	88.96	98.86	148	96.6	90.15	42.51	8.3
GA0408	C	629438418	94.42	629302112	93.41	98.94	148	97.2	91.53	41.47	5.16
GA2057	T	609977604	91.5	609524864	90.61	99.04	148	96.7	90.57	41.11	6.85
GA2057	C	708116928	106.22	707556710	105.21	99.05	148	96.93	91.15	40.85	7.71
GA4270	T	616440618	92.47	616244998	91.34	98.78	148	97.45	92.2	41.03	4.63
GA4270	C	622289882	93.34	622048074	92.21	98.79	148	97.27	91.7	40.86	4.64
GA7762	T	633767410	95.07	633545638	93.44	98.29	147	97.38	92.08	42.33	5.39
GA7762	C	828293364	124.24	828181350	122.41	98.52	147	97.15	91.57	42.45	11.17
GA8789	T	916374482	137.46	916223368	134.74	98.02	147	97.13	91.54	41.71	11.37
GA8789	C	601619112	90.24	601497014	88.59	98.16	147	97.14	91.57	42.02	10.39
GA9218	T	743688506	111.55	743407344	110.68	99.22	149	96.42	89.65	40.18	8.07
GA9218	C	610931532	91.64	610663356	90.98	99.28	149	97.03	90.88	40.81	4.02
GA3686	T	620506620	93.08	620339460	92.31	99.18	148	96.65	90.46	41.01	3.65
GA3686	C	653939902	98.09	653853700	97.16	99.05	148	97.34	92.04	40.36	4.15
GA3657	T	664073290	99.61	663702862	98.82	99.21	149	96.64	90.39	41.26	3.78
GA3657	C	612268862	91.84	612159330	90.52	98.56	148	97.14	91.83	41.98	4.25
GA1175	T	542133484	81.32	541917226	80.27	98.71	148	97.44	92.54	39.21	2.47
GA1175	C	750534958	112.58	750237612	111.37	98.93	148	98.16	94.37	39.3	2.44
