# Supplementary material for: Mutational Landscape of Gastric Adenocarcinoma of the Fundic Gland Type Revealed by Whole Genome Sequencing
Source: Cancer Med. 2024 Oct 9;13(19):e70290. doi: 10.1002/cam4.70290 (PMC11462592; doi:10.1002/cam4.70290)
Supplement: Supplementary file 10 — Table S5. Amplification peaks detected by GISTIC2 and genes residing within those peaks. [file CAM4-13-e70290-s001.txt]

Supplementary Table 5. Amplification peaks detected by GISTIC2 and genes residing within those peaks.
cytoband	16p11.2
q value	0.018274
residual q value	0.018274
wide peak boundaries	chr16:31890553-34207579
genes in wide peak	hsa-mir-1826
	ZNF267
	TP53TG3
	SLC6A10P
	LOC390705
	HERC2P4
	LINC00273
	TP53TG3C
	LOC729264
	TP53TG3B
