# Supplementary material for: Mutational Landscape of Gastric Adenocarcinoma of the Fundic Gland Type Revealed by Whole Genome Sequencing
Source: Cancer Med. 2024 Oct 9;13(19):e70290. doi: 10.1002/cam4.70290 (PMC11462592; doi:10.1002/cam4.70290)
Supplement: Supplementary file 11 — Table S6. Deletion peaks detected by GISTIC2 and genes residing within those peaks. [file CAM4-13-e70290-s010.txt]

Supplementary Table 6. Deletion peaks detected by GISTIC2 and genes residing within those peaks.
cytoband	19p13.3	1p36.21	8p23.1	7q11.22	12q24.32	19q13.33	16p13.3	7p22.1	12q24.32
q value	1.26E-05	0.026587	0.084907	0.10197	0.10197	0.10197	0.10197	0.24896	0.10197
residual q value	1.26E-05	0.026587	0.084907	0.10197	0.10197	0.10197	0.10297	0.25021	1
wide peak boundaries	chr19:1-5928574	chr1:12807152-14027062	chr8:6908190-8088139	chr7:66437286-76148284	chr12:125398046-131361574	chr19:44903773-56092990	chr16:1-4016674	chr7:4915704-5519027	chr12:1-133851895
genes in wide peak	hsa-mir-7-3	PDPN	hsa-mir-548i-3	hsa-mir-590	STX2	hsa-mir-935	hsa-mir-3178	WIPI2	hsa-mir-4304
	hsa-mir-637	PRAMEF1	DEFA5	hsa-mir-4284	RAN	hsa-mir-373	hsa-mir-940	RBAK	hsa-mir-1178
	hsa-mir-4321	PRAMEF2	DEFB4A	CLDN4	PIWIL1	hsa-mir-1283-2	hsa-mir-1225	TNRC18	hsa-mir-620
	hsa-mir-1909	LRRC38	SPAG11B	CLDN3	FZD10	hsa-mir-643	hsa-mir-3177	MMD2	hsa-mir-1302-1
	hsa-mir-3187	PRAMEF5	DEFB103B	ELN	RIMBP2	hsa-mir-125a	hsa-mir-662	SLC29A4	hsa-mir-619
	hsa-mir-1302-11	HNRNPCL1	DEFB104A	GTF2I	DHX37	hsa-mir-150	hsa-mir-3176	LOC389458	hsa-mir-1827
	AES	PRAMEF9	DEFB105A	GTF2IP1	AACS	hsa-mir-4324	ABCA3	RNF216P1	hsa-mir-4303
	AMH	PRAMEF10	DEFB106A	HIP1	TMEM132C	hsa-mir-220c	ARHGDIG	ZNF890P	hsa-mir-135a-2
	ATP5D	PRAMEF12	DEFB107A	HSPB1	TMEM132B	hsa-mir-3191	ATP6V0C	RBAK-LOC389458	hsa-mir-1251
	AZU1	PRAMEF21	LOC349196	LIMK1	TMEM132D	hsa-mir-320e	CCNF		hsa-mir-331
	HCN2	PRAMEF8	DEFB103A	MDH2	SLC15A4	hsa-mir-769	CLCN7		hsa-mir-492
	BSG	PRAMEF18	FAM90A13	PMS2L2	BRI3BP	hsa-mir-642	CREBBP		hsa-mir-618
	CAPS	PRAMEF17	FAM90A5	PMS2P4	GLT1D1	AP2A1	ECI1		hsa-mir-617
	CDC34	PRAMEF4	FAM90A7	PMS2P5	LOC387895	APOC1	DNASE1		hsa-mir-1252
	CIRBP	PRAMEF13	FAM90A8	PMS2P3	LOC400084	APOC1P1	DNASE1L2		hsa-mir-1279
	CNN2	PRAMEF3	FAM90A18	POR	FLJ37505	APOC2	E4F1		hsa-mir-548c
	CSNK1G2	PRAMEF11	FAM90A9	RFC2	LOC440117	APOC4	GFER		hsa-let-7i
	DAPK3	PRAMEF6	FAM90A10	CCL24	FLJ31485	APOE	HAGH		hsa-mir-26a-2
	CFD	LOC440563	DEFB107B	STX1A	LOC100128554	KLK3	HBA1		hsa-mir-616
	ARID3A	PRAMEF7	DEFB104B	EIF4H	LOC100190940	BAX	HBA2		hsa-mir-1228
	EEF2	PRAMEF19	DEFB106B	CLIP2	MIR3612	BCAT2	HBM		hsa-mir-148b
	EFNA2	PRAMEF20	DEFB105B	LAT2	LOC100507206	BCL3	HBQ1		hsa-mir-615
	ELANE	LOC649330	DEFB109P1B	YWHAG		C5AR1	HBZ		hsa-mir-196a-2
	FUT3	PRAMEF22	FAM90A14	ZP3		CA11	IGFALS		hsa-mir-1293
	FUT5	PRAMEF15	SPAG11A	FZD9		CALM3	MEFV		hsa-mir-1291
	FUT6	PRAMEF16	FAM90A20	FKBP6		CD33	MPG		hsa-mir-4302
	GAMT	PRAMEF14	FAM90A19	BAZ1B		SIGLEC6	NDUFB10		hsa-mir-920
	GNA11		FAM66B	BCL7B		CD37	NME3		hsa-mir-614
	GNA15		ZNF705G	GTF2IRD1		CGB	NME4		hsa-mir-613
	GNG7		FAM66E	POM121		CKM	NTHL1		hsa-mir-1244-3
	MKNK2		LOC100132396	CCL26		AP2S1	NTN3		hsa-mir-141
	GPX4		DEFB4B	AUTS2		CLPTM1	OR1F1		A2M
	GZMM		MIR548I3	TBL2		CRX	OR2C1		A2MP1
	MATK			MLXIPL		DBP	PDPK1		ACACB
	GADD45B			SBDS		DMPK	PKD1		ACADS
	NFIC			STYXL1		DMWD	RPL3L		ACCN2
	NRTN			STAG3L1		EMP3	RPS2		ACVR1B
	OAZ1			TYW1		ERCC1	SOLH		ACVRL1
	PALM			NSUN5		ERCC2	SSTR5		ADCY6
	POLR2E			RHBDD2		ETFB	TCEB2		ALDH2
	POLRMT			WBSCR17		FCAR	TPSAB1		ABCD2
	MAP2K2			STAG3L4		FCGRT	TSC2		AMHR2
	PRTN3			WBSCR16		FLT3LG	UBE2I		APAF1
	PTBP1			ABHD11		FOSB	ZNF75A		APOF
	PTPRS			CALN1		FPR1	ZNF174		APOBEC1
	RPS15			TMEM120A		FPR2	ZNF200		AQP2
	SAFB			GTF2IRD2		FPR3	ZNF205		AQP5
	SGTA			DNAJC30		FTL	ZNF213		AQP6
	SH3GL1			DTX2		FUT1	NPRL3		ARF3
	STK11			WBSCR22		FUT2	AXIN1		ARHGDIB
	TBXA2R			WBSCR28		GIPR	RGS11		ARL1
	TCF3			TRIM50		GPR4	CACNA1H		ART4
	THOP1			SRCRB4D		GPR32	BAIAP3		ASCL1
	TLE2			WBSCR27		GRIN2D	RHBDL1		ATF1
	MADCAM1			SBDSP1		ARHGAP35	CLDN6		ATP2A2
	SF3A2			VPS37D		GYS1	CLDN9		ATP2B1
	PPAP2C			NSUN5P1		HAS1	PKMYT1		ATP5B
	S1PR4			ABHD11-AS1		FOXA3	PIGQ		ATP5G2
	AP3D1			SRRM3		HRC	SYNGR3		AVPR1A
	LONP1			NSUN5P2		PRMT1	IL32		BCAT1
	APBA3			TRIM73		IL11	SLC9A3R2		BCL7A
	SAFB2			TRIM74		IRF3	RAB11FIP3		BICD1
	MED16			SPDYE8P		KCNA7	IFT140		BTG1
	CHAF1A			GATSL1		KCNC3	TELO2		C1R
	EBI3			GTF2IRD2B		KCNJ14	NUBP2		C1S
	PLIN3			GTF2IRD2P1		KIR2DL1	ZNF263		C3AR1
	FSTL3			TYW1B		KIR2DL3	TRAP1		CACNA1C
	APC2			SPDYE7P		KIR2DL4	MSLN		CACNB3
	ABCA7			STAG3L3		KIR2DS4	STUB1		CCND2
	HMG20B			STAG3L2		KIR3DL1	MRPL28		CCNT1
	SEMA6B			SPDYE5		KIR3DL2	TBL3		CD4
	UQCR11			LOC541473		KLK1	RNPS1		CD9
	SBNO2			FDPSL2A		KLK2	PRSS21		CD27
	KDM4B			NCF1		LAIR1	CLUAP1		SCARB1
	ZFR2			NCF1B		LAIR2	MAPK8IP3		CD63
	PIP5K1C			NCF1C		LHB	TPSD1		CD69
	HMHA1			SNORA14A		LIG1	SRRM2		CDK2
	SHC2			MIR590		LIM2	TPSG1		CDK4
	RPL36			GATSL2		BCAM	RAB26		CDKN1B
	TIMM13			LOC100093631		MYBPC2	DECR2		CHD4
	DAZAP1			POM121C		NDUFA3	OR1F2P		CMKLR1
	SNORD37			MIR4284		NKG7	SNORA64		CNTN1
	FGF22			MIR3914-1		CNOT3	SNORD60		COL2A1
	TJP3			MIR3914-2		NOVA2	SOX8		COX6A1
	ITGB1BP3			MIR4651		NPAS1	AMDHD2		CPM
	UHRF1			MIR4650-1		NTF4	TNFRSF12A		CREBL2
	SLC39A3			MIR4650-2		NUCB1	POLR3K		CRY1
	THEG					POLD1	SEPX1		CS
	ZBTB7A					PPP2R1A	GNG13		CSRP2
	FZR1					PPP5C	KCTD5		CYP27B1
	SIRT6					PRKCG	ZNF434		DGKA
	PIAS4					PRRG2	HCFC1R1		DAO
	LSM7					KLK7	LUC7L		DCN
	MBD3					KLK6	TBC1D24		DDIT3
	MIER2					KLK10	CASKIN1		DDX11
	PCSK4					PTGIR	CRAMP1L		ATN1
	C19orf24					PTPRH	RAB40C		EPYC
	PLEKHJ1					PVR	TMEM8A		DTX1
	FEM1A					PVRL2	CHTF18		DUSP6
	STAP2					RELB	PRSS22		PHC1
	BTBD2					RPL18	MLST8		EIF2B1
	RNF126					RPL28	RHBDF1		EIF4B
	CCDC94					RPS9	MMP25		CELA1
	C19orf10					RPS11	NARFL		ELK3
	NCLN					RRAS	LINC00235		EMP1
	SPPL2B					RTN2	TPSB2		ENO2
	DUS3L					CLEC11A	HS3ST6		STX2
	SHD					SEPW1	PDIA2		EPS8
	WDR18					SLC1A5	UNKL		ERBB3
	REXO1					SLC8A2	LINC00254		ETV6
	ZNF77					SNRNP70	LMF1		FGF6
	C19orf29					SNRPD2	FAM173A		FKBP4
	CELF5					SPIB	MRPS34		FOXM1
	FSD1					SULT2B1	METRN		B4GALNT1
	TLE6					SULT2A1	THOC6		GAPDH
	LPPR3					SYT5	KREMEN2		BLOC1S1
	ZNF556					TNNI3	SNRNP25		GLI1
	UBXN6					TNNT1	TMEM204		GNB3
	OR4F17					TULP2	NAA60		GNS
	FAM108A1					NR1H2	C16orf59		GOLGA3
	DOHH					VASP	MGC3771		GPD1
	KLF16					ZNF28	FAHD1		GPR19
	DOT1L					ZNF137P	PRSS27		GRIN2B
	KISS1R					ZNF175	ITFG3		GTF2H3
	CREB3L3					ZNF180	WDR24		GUCY2C
	HDGFRP2					ZNF229	TRAF7		GYS2
	LMNB2					SYMPK	FLYWCH1		HAL
	RAX2					TEAD2	HAGHL		NCKAP1L
	MUM1					PPFIA3	C16orf13		NR4A1
	MPND					PLA2G4C	FAM195A		HNRNPA1
	ATCAY					NAPA	SLX4		HOXC4
	MIDN					SIGLEC5	GNPTG		HOXC5
	DPP9					PGLYRP1	ZSCAN10		HOXC6
	R3HDM4					CYTH2	RHOT2		HOXC8
	C19orf6					NCR1	ZNF598		HOXC9
	TPGS1					NAPSA	HN1L		HOXC10
	REEP6					KLK4	SPSB3		HOXC11
	IZUMO4					ZNF432	TIGD7		HOXC12
	SCAMP4					DHX34	RPUSD1		HOXC13
	ADAT3					SAE1	FLYWCH2		HPD
	ZNF554					LILRB2	C16orf42		IAPP
	GRIN3B					TOMM40	WFIKKN1		IFNG
	MRPL54					PPP1R13L	NOXO1		IGF1
	LRG1					CD3EAP	CCDC78		IGFBP6
	C19orf70					RUVBL2	ZG16B		INHBC
	TMIGD2					LILRB1	PRSS30P		ITGA5
	TNFAIP8L1					KDELR1	PAQR4		ITGA7
	ZNF57					LILRB5	RNF151		ITGB7
	JSRP1					LILRB4	C16orf11		ITPR2
	MOB3A					KLK11	FBXL16		KCNA1
	MFSD12					LILRA1	LOC146336		KCNA5
	GIPC3					LILRB3	ZNF597		KCNA6
	NDUFA11					LILRA3	CCDC64B		KCNC2
	C19orf21					LILRA2	WDR90		KCNJ8
	PLK5					CLASRP	EME2		KIF5A
	C2CD4C					KPTN	NLRC3		KLRB1
	TICAM1					KLK8	C16orf73		KLRC1
	CIRBP-AS1					PNKP	PRSS33		KLRC2
	ZNRF4					ATF5	NPW		KLRC3
	C19orf25					PPP6R1	C16orf79		KLRD1
	ATP8B3					CARD8	PGP		KRAS
	DIRAS1					ZC3H4	LINC00514		KRT1
	ZNF555					FBXO46	FLJ39639		KRT2
	PRR22					RPL13A	NHLRC4		KRT3
	ANKRD24					SYNGR4	C16orf91		KRT4
	C19orf26					LILRA4	JMJD8		KRT5
	CSNK1G2-AS1					CBLC	PRSS41		KRT6A
	PLAC2					NUP62	PRR25		KRT6B
	TMEM146					HSPBP1	C1QTNF8		KRT7
	C19orf77					PPP1R15A	PTX4		KRT8
	MIR7-3HG					EML2	MSLNL		KRT18
	ODF3L2					KLK5	SNORA10		KRT81
	ADAMTSL5					PRKD2	FLJ42627		KRT82
	TMPRSS9					ZNF473	CCDC154		KRT83
	NDUFS7					KLK13	C16orf90		KRT84
	C19orf35					CCDC9	ABCA17P		KRT85
	HSD11B1L					PRPF31	LOC652276		KRT86
	WASH5P					IRF2BP1	SNORA78		LAG3
	ONECUT3					FGF21	MIR662		LALBA
	MEX3D					SNORD35A	SNHG9		LDHB
	FLJ45445					SNORD34	CEMP1		LRMP
	PRSS57					SNORD33	MIR940		LRP1
	VMAC					SNORD32A	LOC100128788		LRP6
	C19orf29-AS1					SIGLEC7	LOC100134368		LTA4H
	MIR7-3					BBC3	MIR1225		LTBR
	PLIN5					DKKL1	DDX11L10		LUM
	FAM138F					SIGLEC9	MIR3178		LYZ
	LINGO3					SIGLEC8	MIR3177		M6PR
	ARRDC5					GPR77	MIR3176		MARS
	FAM138A					DHDH	MTRNR2L4		MDM2
	MIR637					UBE2S	MIR3677		METTL1
	PLIN4					SLC6A16	MIR3180-5		KITLG
	C19orf71					TFPT	ERVK13-1		MGP
	LOC100131094					STRN4	MIR4717		MGST1
	LOC100288123					GLTSCR2	MIR4516		MIP
	MIR1909					GLTSCR1			MMP17
	MIR1227					EHD2			MMP19
	MIR3187					KLK14			MSI1
	MIR4321					KLK12			MVK
	MIR4747					SHANK1			MYBPC1
	MIR4746					NOSIP			MYF5
	MIR4745					HSD17B14			MYF6
						GP6			MYL2
						VRK3			MYL6
						PTOV1			MYO1A
						PPP1R12C			PPP1R12A
						TRPM4			NAB2
						QPCTL			NACA
						FAM83E			NAP1L1
						EPS8L1			NDUFA9
						RASIP1			NELL2
						TMEM160			NFE2
						PIH1D1			NFYB
						C19orf73			NINJ2
						PNMAL1			NOP2
						TMEM143			NOS1
						ZNF331			CNOT2
						KLK15			SLC11A2
						NLRP2			NTF3
						ZNF701			NTS
						ZNF83			OAS1
						ZNF415			OAS2
						CABP5			OAS3
						SPHK2			OLR1
						MEIS3			P2RX4
						CEACAM19			P2RX7
						SLC17A7			PA2G4
						NAT14			PEBP1
						RCN3			PAH
						TTYH1			PAWR
						PNMAL2			PCBP2
						PRR12			CDK17
						PLEKHA4			PDE3A
						MARK4			PDE6H
						SCAF1			PDE1B
						CACNG8			PFDN5
						CACNG7			PFKM
						CACNG6			SLC25A3
						ZNF350			PIK3C2G
						TSKS			PKP2
						ELSPBP1			PLA2G1B
						LIN7B			PMCH
						HIF3A			POLE
						ZNF649			POU6F1
						TSEN34			PPP1CC
						TRAPPC6A			PPP1R1A
						MBOAT7			PRB1
						FKRP			PRB3
						LENG1			PRB4
						LILRP2			PRH1
						LILRA6			PRH2
						TBC1D17			PRIM1
						GEMIN7			PRKAB1
						ISOC2			PRKAG1
						MYH14			PRPH
						ZNF665			PSMD9
						ZNF613			PTHLH
						ZNF702P			TWF1
						ZNF614			PTMS
						FUZ			PTPN6
						OPA3			PTPN11
						RSPH6A			PTPRB
						ZNF611			PTPRO
						MED25			PTPRR
						BCL2L12			PXMP2
						GRWD1			PXN
						CCDC8			PEX5
						ZNF541			PZP
						SYT3			RAB5B
						AKT1S1			RAD52
						ZNF528			RAN
						BRSK1			RAP1B
						SNORD35B			RARG
						ZNF347			KDM5A
						ZNF577			RBMS2
						SUV420H2			RDH5
						C19orf48			RECQL
						SIGLEC10			RFC5
						SIGLEC12			RFX4
						ZNF628			RNY5
						KIR3DX1			RPL6
						ZNF616			RPL41
						ZNF766			RPLP0
						EXOC3L2			RPS26
						ZNF468			CLIP1
						ZNF160			TSPAN31
						CTU1			ATXN2
						ZNF765			SCN8A
						NLRP12			SCNN1A
						MYADM			SELPLG
						ZNF845			SFSWAP
						CCDC114			SHMT2
						DKFZp434J0226			ST8SIA1
						ACPT			PMEL
						CGB5			SLC2A3
						CGB7			SLC6A12
						LRRC4B			SLC6A13
						LENG9			SLCO1A2
						CGB8			SMARCC2
						GNG8			SMARCD1
						BIRC8			SNRPF
						FAM71E1			SOX5
						RDH13			SP1
						PTH2			STAT2
						SIGLEC11			STAT6
						CGB1			SUOX
						CGB2			VAMP1
						LMTK3			SYT1
						LENG8			TAC3
						KIR3DL3			TARBP2
						CLDND2			TBX5
						ZNF816			TBX3
						CEACAM20			HNF1A
						COX6B2			TDG
						OSCAR			TEAD4
						ZNF813			TMBIM6
						JOSD2			TFCP2
						IZUMO2			TSPAN8
						CPT1C			TMPO
						ALDH16A1			TNFRSF1A
						NTN5			TPI1
						VSIG10L			NR2C1
						LOC147646			HSP90B1
						LINC00085			TULP3
						ZNF480			TXNRD1
						ZNF534			UBC
						ZNF578			UBE2N
						ERVV-1			UNG
						PPM1N			VDR
						KLC3			VWF
						IGSF23			WNT1
						TMEM190			WNT10B
						TMC4			ZNF10
						LOC147804			ZNF26
						CCDC155			ZNF84
						DACT3			ZNF140
						SIX5			MAP3K12
						IGFL2			TUBA1A
						CDC42EP5			FGF23
						ZNF836			MFAP5
						ZNF610			USP5
						ZNF600			MLF2
						ZNF320			SSPN
						ZNF296			MLL2
						ZNF579			AAAS
						ZNF114			YEATS4
						ZNF525			HMGA2
						SPACA4			ALX1
						NLRP7			CDK2AP1
						C19orf76			KLRC4
						TMEM86B			BRAP
						PRR24			ULK1
						NAPSB			EEA1
						IL4I1			SOAT2
						SSC5D			RASAL1
						PPP1R37			DYRK2
						NKPD1			PPFIBP1
						TPRX1			PPFIA2
						MAMSTR			CSDA
						IZUMO1			LGR5
						C19orf63			MAPKAPK5
						MGC45922			DENR
						KLK9			RDH16
						SIGLECP3			NPFF
						C19orf75			HSD17B6
						ZNF615			OASL
						ZNF841			DYNLL1
						LOC284379			SRSF9
						VSTM1			GALNT4
						TMEM150B			CRADD
						FAM71E2			HRK
						VN1R2			ADAM1
						VN1R4			DYRK4
						MYPOP			LIN7A
						NANOS2			SOCS2
						C19orf81			HCAR3
						ZNF677			ENDOU
						C19orf51			TIMELESS
						LILRA5			HIP1R
						IGFL1			GPRC5A
						CEACAM22P			KRT75
						CEACAM16			SCAF11
						BLOC1S3			RASSF9
						LOC388553			SLC16A7
						IGFL3			PIWIL1
						ZNF808			CD163
						ZNF761			MED21
						TMEM238			DDX23
						ZNF321P			CABP1
						SIGLEC16			SLC4A8
						FLJ26850			GDF3
						ZNF880			NCOR2
						IGLON5			WSCD2
						MIRLET7E			ESPL1
						MIR125A			SART3
						MIR150			KNTC1
						MIR99B			CLSTN3
						TARM1			MLEC
						MIR330			DAZAP2
						MIR371A			GIT2
						MIR372			KIAA0748
						MIR373			KIAA0528
						IGFL4			ZBTB39
						DPRX			NUAK1
						ASPDH			RBM19
						MIR512-1			NCAPD2
						MIR512-2			RNF10
						MIR498			PAN2
						MIR520E			USP15
						MIR515-1			NR1H4
						MIR519E			CLEC2B
						MIR520F			SH2B3
						MIR515-2			TROAP
						MIR519C			DNM1L
						MIR520A			ABCC9
						MIR526B			ARPC3
						MIR519B			TSFM
						MIR525			CTDSP2
						MIR523			YAF2
						MIR518F			PLXNC1
						MIR520B			LPCAT3
						MIR518B			RNF41
						MIR526A1			MPHOSPH9
						MIR520C			KLRG1
						MIR518C			GDF11
						MIR524			LRRC23
						MIR517A			TMEM5
						MIR519D			CNPY2
						MIR521-2			TUBA1B
						MIR520D			RAPGEF3
						MIR517B			EMG1
						MIR520G			MCRS1
						MIR516B2			IPO8
						MIR526A2			LEPREL2
						MIR518E			DCTN2
						MIR518A1			AKAP3
						MIR518D			CCT2
						MIR516B1			SLCO1B1
						MIR518A2			RAD51AP1
						MIR517C			CAMKK2
						MIR520H			AVIL
						MIR521-1			PTGES3
						MIR522			KLRAP1
						MIR519A1			ZNF268
						MIR527			FRS2
						MIR516A1			TSPAN9
						MIR516A2			TRAFD1
						MIR519A2			OS9
						KLKP1			TMED2
						LOC646508			ERP29
						SBK2			CKAP4
						SEC1			GCN1L1
						SNORD23			METAP2
						SNORD88A			SDS
						SNORD88B			GLIPR1
						SNORD88C			ATF7
						MIR642A			RAB35
						MIR643			CPSF6
						RPL13AP5			SNRNP35
						CCDC61			KERA
						CEACAM18			KRR1
						SHISA7			PRDM4
						FLJ30403			CIT
						MIR769			PWP1
						SIGLEC14			FICD
						MIR935			NUDT4
						SNAR-G1			STRAP
						SNAR-F			BAZ2A
						SNAR-A1			WIF1
						SNAR-A2			FZD10
						SNAR-A12			IRAK3
						LOC100129083			GALNT6
						SGK110			RASSF8
						BSPH1			NXPH4
						SNAR-A3			XPOT
						SNAR-A5			PRR4
						SNAR-A7			GPR182
						SNAR-A11			PHB2
						SNAR-A9			COPZ1
						SNAR-A4			PHLDA1
						SNAR-A6			R3HDM2
						SNAR-A8			MLXIP
						SNAR-A13			RPH3A
						SNAR-A10			KLRK1
						SNAR-B2			P2RX2
						SNAR-C2			RAB21
						SNAR-C4			STK38L
						SNAR-E			FBXO21
						SNAR-C5			FAIM2
						SNAR-B1			MON2
						SNAR-C1			SETD1B
						SNAR-C3			UHRF1BP1L
						SNAR-D			ERC1
						SNAR-G2			DDN
						SNAR-A14			ANKLE2
						ERVV-2			TMEM194A
						LOC100287177			CUX2
						MIR1283-2			KIAA1033
						MIR1323			TBC1D30
						MIR1283-1			ESYT1
						MIR3191			TENC1
						MIR3190			MED13L
						MIR320E			ZDHHC17
						MIR4324			SIRT4
						MIR642B			KCNH3
						LOC100505681			GRIP1
						LOC100505812			ABCB9
						LOC100506012			CBX5
						LOC100506033			ISCU
						LOC100506068			RIMBP2
						LOC100507003			ANP32D
						ZNF816-ZNF321P			ATP6V0A2
						APOC4-APOC2			SMUG1
						MIR4752			LEMD3
						MIR371B			CORO1C
						MIR4749			GABARAPL1
						MIR4750			PRPF40B
						MIR4531			MGAT4C
						MIR4751			METTL7A
									LETMD1
									METTL21B
									IFFO1
									ZNF385A
									NECAP1
									FGFR1OP2
									CLEC4E
									FBXW8
									GALNT8
									HSPB8
									SNORD59A
									GLS2
									HCAR1
									GPR162
									RND1
									UTP20
									KCNMB4
									SLCO1B3
									MRPL42
									IFT81
									CCDC59
									ORMDL2
									TBK1
									CLEC2D
									RACGAP1
									SENP1
									FAM216A
									HCFC2
									PDZRN4
									TRHDE
									SYCP3
									CHST11
									GALNT9
									IL22
									COPS7A
									TAS2R9
									TAS2R8
									TAS2R7
									TAS2R13
									TAS2R10
									TAS2R14
									DHH
									CLEC4A
									HEBP1
									CCDC53
									GOLT1B
									PLEKHA8P1
									YARS2
									DERA
									CCDC41
									IRAK4
									ING4
									GPN3
									DDX47
									GLTP
									MRPL51
									CLEC1B
									CLEC1A
									C12orf47
									C1RL
									ERGIC2
									FKBP11
									ARL6IP4
									TAOK3
									KLRF1
									KRT76
									POP5
									CSAD
									BIN2
									ANAPC5
									ANAPC7
									LIMA1
									TRIAP1
									PPHLN1
									NT5DC3
									IL23A
									HDAC7
									TMBIM4
									VPS29
									WBP11
									TM7SF3
									TPCN1
									GPR84
									SLCO1C1
									SLC38A2
									SSH1
									PRR13
									PLEKHA5
									RHOF
									VSIG10
									MANSC1
									KANSL2
									TESC
									PARPBP
									TAPBPL
									SLC38A4
									MAGOHB
									SLC6A15
									FAM90A1
									RIC8B
									C12orf35
									APPL2
									PLEKHG6
									SBNO1
									CASC1
									TMEM19
									CCDC91
									DRAM1
									STYK1
									ETNK1
									GPRC5D
									SLC35E3
									SVOP
									STAB2
									VEZT
									GOLGA2P5
									ZCCHC8
									KIF21A
									SLC48A1
									SCYL2
									POLR3B
									FAR2
									LMBR1L
									ASUN
									ATF7IP
									CHFR
									H2AFJ
									FGD6
									IL26
									FOXJ2
									CAND1
									ITFG2
									WSB2
									LMO3
									CMAS
									NDUFA12
									PRMT8
									DIABLO
									MDM1
									ANKS1B
									NDUFA4L2
									ARNTL2
									CHPT1
									PARP11
									ANO2
									C12orf4
									C12orf5
									LPAR5
									NUP107
									SMAGP
									AICDA
									TMCC3
									PPM1H
									RIMKLB
									SRGAP1
									KLHDC5
									PITPNM2
									DIP2B
									KIAA1467
									EP400
									DHX37
									CALCOCO1
									FBRSL1
									DDX55
									NCKAP5L
									NEUROD4
									FAM60A
									NTN4
									TRPV4
									C12orf10
									MRPS35
									C12orf44
									LHX5
									ARHGAP9
									IKZF4
									SUDS3
									ACTR6
									CLEC7A
									TBC1D15
									C12orf43
									SLC26A10
									VPS33A
									RSRC2
									WNK1
									SPATS2
									CAPRIN2
									AACS
									TMEM106C
									NUP37
									OBFC2B
									DDX54
									NOC4L
									GNPTAB
									BHLHE41
									B3GNT4
									BCL2L14
									TCTN1
									ADIPOR2
									ACSS3
									RPAP3
									OGFOD2
									VPS37B
									BBS10
									RERGL
									C12orf49
									PIP4K2C
									FLJ13224
									TCTN2
									PLBD1
									PYROXD1
									NANOG
									DNAJC22
									NAA25
									SLC24A6
									ADAMTS20
									CEP290
									RNF34
									CCDC92
									MTERFD3
									PUS1
									ACAD10
									C12orf39
									DUSP16
									WNT5B
									SLC38A1
									CSRNP2
									APOLD1
									GSG1
									PUS7L
									CDCA3
									GLT8D2
									THAP2
									C12orf32
									NRIP2
									INHBE
									RBP5
									TMTC1
									KCTD10
									RACGAP1P
									FAM186B
									USP44
									SLC41A2
									LRRIQ1
									C12orf26
									TMEM117
									TCHP
									COQ5
									LLPH
									WIBG
									CCDC77
									SARNP
									HVCN1
									ACRBP
									SRRM4
									CCDC62
									KDM2B
									CAPS2
									SPSB2
									UNC119B
									USP30
									EFCAB4B
									TUBA1C
									ZC3H10
									ORAI1
									RNFT2
									C12orf34
									ALG10
									SPRYD3
									C12orf52
									MFSD5
									MGC14436
									C12orf62
									RERG
									DNAJC14
									ZCRB1
									CCDC65
									ANKRD13A
									NAV3
									PLCZ1
									TMEM116
									UBE3B
									LACRT
									C12orf23
									FMNL3
									CERS5
									C12orf29
									XRCC6BP1
									FAM113B
									C12orf65
									TMEM132C
									CCDC64
									HELB
									9-Mar
									COQ10A
									HTR7P1
									CACNA2D4
									CAPZA3
									CLEC6A
									KRT71
									C12orf57
									LARP4
									SDSL
									SLC2A13
									MBD6
									TMEM132B
									OSBPL8
									ARHGEF25
									C12orf56
									IQCD
									LOC116437
									AGAP2
									DCD
									RAB3IP
									LOH12CR1
									MUCL1
									DEPDC4
									LRRK2
									CCDC38
									C12orf59
									FAM186A
									C12orf45
									OR10P1
									SDR9C7
									LRIG3
									TMEM132D
									SLC15A4
									RHEBL1
									C12orf54
									ZNF641
									OR10AD1
									TPH2
									SP7
									GTSF1
									OR10A7
									KRT74
									NEDD1
									SLC9A7P1
									IKBIP
									HIST4H4
									ERP27
									FGD4
									AEBP2
									ASCL4
									BTBD11
									SPIC
									ANO4
									ALKBH2
									FOXN4
									SPPL3
									ASB8
									MYL6B
									BRI3BP
									KRT72
									PRICKLE1
									AMDHD1
									SLC2A14
									BCDIN3D
									ALG10B
									GLIPR1L2
									FAM101A
									ZNF664
									LINC00477
									LYRM5
									CPNE8
									TMEM120B
									WDR66
									GLT1D1
									TSPAN19
									BEST3
									E2F7
									LOC144481
									LOC144486
									KRT80
									A2ML1
									LOC144571
									C12orf66
									C12orf60
									FBXL14
									RAD9B
									FAM109A
									LOC144742
									KRT19P2
									TMTC2
									CLEC12A
									CLECL1
									TMTC3
									C12orf50
									ALDH1L2
									IFLTD1
									DENND5B
									GRASP
									SLC5A8
									PPTC7
									CCDC63
									CCDC60
									CLEC4C
									ZNF384
									DSTNP2
									PGAM5
									KRT78
									RILPL2
									DNAH10
									AMN1
									DTX3
									METTL7B
									C12orf77
									ZFC3H1
									PLBD2
									FAM71C
									RMST
									C12orf12
									C12orf53
									DCP1B
									ANO6
									ARID2
									RPSAP52
									SLC17A8
									STAC3
									C12orf33
									GNN
									MSRB3
									METTL20
									LRRC43
									OR6C74
									OR6C3
									TCP11L2
									LOC255411
									LOC255480
									LOC256021
									GLIPR1L1
									TAS2R43
									TAS2R31
									TAS2R46
									TAS2R30
									TAS2R19
									TAS2R20
									TAS2R50
									POC1B
									OTOGL
									MATL2963
									CD163L1
									LOC283332
									LOC283335
									ZNF740
									RPL13P5
									RASSF3
									B4GALNT3
									OR6C6
									ANKRD52
									SLC39A5
									SPRYD4
									GPR133
									MORN3
									LOC283392
									LOC283403
									LOC283404
									C12orf61
									DPY19L2
									CLEC9A
									C12orf36
									GAS2L3
									LINC00485
									LOC283440
									MYO1H
									C12orf51
									KSR2
									GATC
									HNF1A-AS1
									C12orf40
									GXYLT1
									TMPRSS12
									KRT6C
									DDX51
									KRT73
									MMAB
									CLEC4D
									HCAR2
									LOC338758
									C1QL4
									TMEM119
									KRT79
									LOC338799
									C12orf74
									FAM19A2
									LOC338817
									SLCO1B7
									C12orf70
									OVCH1
									SYT10
									ACSM4
									ANKRD33
									OR6C2
									OR6C4
									H1FNT
									OR8S1
									AMIGO2
									EP400NL
									RILPL1
									TAS2R42
									DPPA3
									NANOGNB
									LOC374443
									KRT77
									PTPRQ
									C12orf42
									LRRC10
									IL31
									CLEC2A
									CLEC12B
									RPL13AP20
									REP15
									C12orf68
									C12orf75
									CCDC42B
									TMEM233
									SETD8
									LOC387895
									LOC389634
									OR6C1
									OR6C75
									OR6C76
									OR6C70
									LOC400027
									LOC400043
									FLJ41278
									MKRN9P
									C12orf76
									LOC400084
									FLJ37505
									FIGNL2
									OR6C65
									OR6C68
									MIRLET7I
									MIR135A2
									MIR141
									MIR196A2
									MIR200C
									MIR26A2
									C12orf37
									IQSEC3
									ZNF705A
									FAM66C
									DDX12P
									C12orf69
									H3F3C
									DBX2
									FLJ12825
									TMEM198B
									PLEKHG7
									LOC440117
									FLJ31485
									NUDT4P1
									TSPAN11
									OR9K2
									MIR148B
									MIR331
									EID3
									LOH12CR2
									ATXN7L3B
									CLLU1OS
									CLLU1
									MIR492
									LOC574538
									HIGD1C
									POU5F1P3
									LOC642846
									MAP1LC3B2
									LOC643339
									LOC643770
									GLYCAM1
									LOC647589
									FAM86FP
									PRB2
									LRTM2
									HNRNPA1P10
									SCARNA12
									SCARNA11
									FAM138D
									SNORA2A
									SNORA2B
									SNORA34
									SNORA49
									SNORA53
									LOC678655
									SNORD59B
									SCARNA10
									MIR548C
									MIR613
									MIR614
									MIR615
									MIR617
									MIR618
									MIR620
									LOC728084
									C12orf73
									SKP1P2
									LOC728739
									C12orf71
									SLC15A5
									MRS2P2
									HOTAIR
									MIR920
									LOC100128191
									LOC100128554
									LOC100129361
									LOC100130238
									LOC100130776
									LOC100131138
									LOC100131733
									LOC100190940
									LOC100233209
									LOC100240734
									LOC100240735
									LOC100271702
									LOC100286844
									MANSC4
									LOC100287314
									LINC00173
									LOC100287944
									LOC100288778
									ZNF605
									LOC100292680
									MIR1252
									MIR1279
									MIR1228
									MIR1827
									MIR1293
									MIR1291
									MIR1178
									MIR1244-1
									MIR1251
									LOC100335030
									SNORA70G
									MIR1244-3
									MIR1244-2
									MIR4302
									MIR4303
									MIR4304
									KLRF2
									LOC100499405
									MIR3685
									MIR3649
									MIR3612
									MIR3652
									MIR3922
									MIR548Z
									MIR3913-2
									MIR3913-1
									MIR3908
									LOC100505978
									LOC100506314
									LOC100506393
									LOC100506451
									LOC100506649
									LOC100506660
									LOC100506668
									LOC100506844
									LOC100507055
									LOC100507066
									LOC100507091
									LOC100507206
									LOC100507250
									LOC100507377
									LOC100507424
									BLOC1S1-RDH5
									POC1B-GALNT4
									KLRC4-KLRK1
									ZNF664-FAM101A
									PRH1-PRR4
									MIR4699
									MIR4498
									MIR548AL
									MIR4701
									MIR3974
									MIR4472-2
									MIR4700
									MIR3198-2
									MIR4497
									MIR4698
									LOC100652846
									LOC100652999
